# Supplementary material for: Impact of Oral Pre-Exposure Secretory IgA Prophylactic Produced in Rice on Gut Microbiome Homeostasis
Source: Pharmaceutics. 2026 Apr 9;18(4):457. doi: 10.3390/pharmaceutics18040457 (PMC13119238; doi:10.3390/pharmaceutics18040457)
Supplement: Supplementary file 1 [file pharmaceutics-18-00457-s001.zip]

Archive with 1 entries (1 files):
- pharmaceutics-4173696-supplementary.pdf
